# Supplementary material for: The Ca2+-dependent protein kinase CPK3 is required for MAPK-independent salt-stress acclimation in Arabidopsis
Source: Plant J. 2010 Jun 15;63(3):484–98. doi: 10.1111/j.1365-313X.2010.04257.x (PMC2988408; doi:10.1111/j.1365-313X.2010.04257.x)
Supplement: Supplementary file 10 [file tpj0063-0484-SD10.xls]

## Sheet: proteins
Annotation	GI	MW	PI	spot	Assigned	Sequence	Prob	Mascot Ion score	Mascot Isentityscore	NTT	Modifications	Observed	Actual Mass	Charge	Delta AMU	Delta PPM	Start	Stop
Symbols: ATGSTF10, ERD13, ATGSTF4, GSTF10 | GSTF10 (HALIANA GLUTATHIONE S-TRANSFERASE PHI 10); copper ion binding / glutathione binding / glutathione transferase | chr2:13141490-13142392 FORWARD	AT2G30870.1	24 kDa	5.49	7	true	(K)VIKESEEK(L)	0.95	45.51	39.38	2		481.616	961.217	2	0.7038	731.4	131	138
					true	(K)HVSAWWDK(I)	0.95	41.87	38.64	2		515.06	1028.1	2	0.6173	599.8	190	197
					true	(K)IPVLVDGDYK(I)	0.95	56.33	39.06	2		559.817	1117.62	2	0.01669	14.92	53	62
					true	(K)IPVLVDGDYK(I)	0.95	57.02	38.98	2		559.845	1117.67	2	0.07169	64.08	53	62
					true	(K)GVSFETVNVDLmKGEQR(Q)	0.95	40.77	37.73	2	Oxidation (+16)	642.658	1924.95	3	1.014	526.7	24	40
					true	(R)QPEYLAIQPFGK(I)	0.95	62.31	38.4	2		696.113	1390.21	2	0.4814	346	41	52
					true	(R)QPEYLAIQPFGK(I)	0.95	64.75	38.4	2		696.162	1390.31	2	0.5794	416.4	41	52
					true	(M)VLTIYAPLFASSK(R)	0.95	82.04	38.16	2		705.639	1409.26	2	0.4652	329.9	2	14
					true	(M)VLTIYAPLFASSK(R)	0.95	47.01	38.16	2		705.649	1409.28	2	0.485	343.9	2	14
					true	(K)GVSFETVNVDLMK(G)	0.95	52.01	38.17	2		720.141	1438.27	2	0.5494	381.7	24	36
					true	(K)GVSFETVNVDLmK(G)	0.95	57.75	38.1	2	Oxidation (+16)	728.013	1454.01	2	0.2973	204.3	24	36
					true	(K)GVSFETVNVDLmK(G)	0.95	65.3	38.13	2	Oxidation (+16)	728.44	1454.86	2	1.151	790.8	24	36
					true	(K)LAEVLDVYEAQLSK(N)	0.95	94.57	38.22	2		790.148	1578.28	2	1.446	915.4	139	152
					true	(K)GVSFETVNVDLmKGEQR(Q)	0.95	62.39	37.75	2	Oxidation (+16)	963.175	1924.33	2	0.3987	207.1	24	40
					true	(K)IPVLVDGDYK(I)	0.95	45.36	38.93	2		1118.51	1117.5	1	-0.1044	-93.37	53	62
					true	(R)QPEYLAIQPFGK(I)	0.95	54.27	38.38	2		1390.5	1389.49	1	-0.2347	-168.8	41	52
Symbols:|DNA-binding protein, putative; Remorin domains; plasma membrane | chr2:18863147-18864576 REVERSE	AT2G45820.1	21 kDa	8.63	6	true	(K)KAAVEAQLR(K)	0.95	59.34	38.48	2		493.423	984.831	2	0.259	262.7	115	123
					true	(K)ALAVVEKPIEEHTPK(K)	0.95	54.95	38.04	2		554.689	1661.04	3	1.125	676.7	46	60
					true	(K)KASSGSADRDVILADLEK(E)	0.95	55.53	37.79	2		626.116	1875.32	3	1.35	719.4	61	78
					true	(K)ISDVHAWENSK(K)	0.95	64.1	38.43	2		643.757	1285.5	2	0.888	690.2	104	114
					true	(K)ALAVVEKPIEEHTPK(K)	0.95	40.45	38.04	2		831.307	1660.6	2	0.6789	408.6	46	60
Symbols: KAB1, KV-BETA1 | KAB1 (POTASSIUM CHANNEL BETA SUBUNIT); oxidoreductase/ potassium channel | chr1:1313662-1315420 FORWARD	AT1G04690.1	37 kDa	6.97	14	true	(R)KHIVEGTK(A)	0.95	46.48	37.81	2		456.56	911.105	2	0.5809	636.9	98	105
					true	(R)SLVDDVLR(K)	0.95	47.24	39.37	2		459.019	916.022	2	0.519	565.9	242	249
					true	(R)RSDIVISTK(I)	0.95	52.74	39.28	2		509.682	1017.35	2	-0.2343	-230.1	74	82
					true	(R)SLVDDVLRK(V)	0.95	47.04	38.97	2		523.108	1044.2	2	0.6022	576.1	242	250
					true	(R)AEEImGQAIR(E)	0.95	44.64	38.92	2	Oxidation (+16)	567.449	1132.88	2	0.3271	288.4	59	68
Symbols:|unknown protein | chr3:6255810-6257695 FORWARD	AT3G18240.1	48 kDa	4.98	1	true	(K)DLVVEDVSNK(E)	0.95	42.95	38.94	2		559.538	1117.06	2	0.4945	442.3	71	80
					true	(R)TLYGLIEEAGK(A)	0.95	83.99	38.62	2		597.219	1192.42	2	-0.2125	-178.1	367	377
					true	(K)DLVVEDVSNKELK(S)	0.95	78.37	38.17	2		744.617	1487.22	2	0.4306	289.3	71	83
Symbols:|legume lectin family protein | chr1:19778371-19779189 FORWARD	AT1G53070.1	30 kDa	8.49	4	true	(K)LSSGDRYK(A)	0.95	42.8	37.84	2		463.206	924.396	2	-0.07092	-76.63	198	205
					true	(R)DNIPFSHGR(A)	0.95	41.55	38.53	2		521.961	1041.91	2	0.4064	389.6	64	72
					true	(K)AWIEYNNNYK(V)	0.95	46.74	38.53	2		658.017	1314.02	2	0.4139	314.7	206	215
Symbols:|calreticulin 2 (CRT2) | chr1:2973217-2976655 REVERSE	AT1G09210.1	48 kDa	4.37	1	true	(K)LADETWGK(L)	0.95	44.95	39.4	2		460.754	919.493	2	1.048	1138	346	353
					true	(K)LLSGDVDQK(K)	0.95	49.05	39.45	2		487.969	973.922	2	0.4134	424	115	123
					true	(K)AAFDEAEKK(N)	0.95	39.43	38.26	2		504.938	1007.86	2	0.3672	363.9	360	368
					true	(K)TLVFQFSVK(H)	0.95	54.26	38.14	2		534.918	1067.82	2	0.2183	204.2	93	101
					true	(K)GIQTSEDYR(F)	0.95	69.36	38.14	2		534.939	1067.86	2	0.3744	350.3	68	76
					true	(K)LLSGDVDQKK(F)	0.95	42.38	38.96	2		552.005	1101.99	2	0.3906	354.1	115	124
					true	(K)LLSGDVDQKK(F)	0.95	49.88	38.96	2		552.217	1102.42	2	0.8146	738.2	115	124
					true	(K)KPDGYDDIPK(E)	0.95	51.04	38.89	2		574.641	1147.27	2	0.7108	619	235	244
					true	(K)KDDNTAGEWK(H)	0.95	52.19	38.74	2		582.546	1163.08	2	0.5512	473.5	45	54
					true	(K)DDPELYVFPK(L)	0.95	46.82	38.35	2		612.068	1222.12	2	0.5289	432.4	305	314
					true	(K)KVHAILTYNEANHLIK(K)	0.95	56.51	37.89	2		622.189	1863.54	3	0.506	271.4	146	161
					true	(K)KVHAILTYNEANHLIK(K)	0.95	48.35	37.85	2		622.581	1864.72	3	1.684	902.7	146	161
					true	(K)DKTLVFQFSVK(H)	0.95	54.6	38.19	2		656.732	1311.45	2	0.7241	551.7	91	101
					true	(K)HEQKLDcGGGYmK(L)	0.95	51.48	38.2	2	Carbamidomethyl (+57), Oxidation (+16)	770.068	1538.12	2	0.4552	295.8	102	114
					true	(K)KVHAILTYNEANHLIK(K)	0.95	73.93	37.89	2		932.781	1863.55	2	0.5099	273.5	146	161
					true	(K)LLSGDVDQK(K)	0.95	43.43	39.27	2		974.436	973.428	1	-0.08053	-82.65	115	123
					true	(K)SVDSEETSEKDATAHDEL(-)	0.95	65.56	37.62	2		982.404	1962.79	2	0.9577	487.7	407	424
					true	(K)SVDSEETSEKDATAHDEL(-)	0.95	74.38	37.62	2		982.451	1962.89	2	1.053	536.1	407	424
					true	(K)KPEDWDEQEYISDPEDK(K)	0.95	60.9	37.35	2		1062.41	2122.81	2	0.9056	426.4	218	234
					true	(K)LLSGDVDQKK(F)	0.95	48.7	38.84	2		1102.52	1101.51	1	-0.09354	-84.84	115	124
Symbols: CRT1 | CRT1 (CALRETICULIN 1); calcium ion binding / unfolded protein binding | chr1:21090059-21092630 REVERSE	AT1G56340.1	49 kDa	4.46	1	true	(K)LLSDDVDQTK(F)	0.95	70.06	38.96	2		567.32	1132.62	2	0.06319	55.74	115	124
					true	(K)AAFDEAEKKR(E)	0.95	41.03	38.52	2		582.883	1163.75	2	0.1561	134	360	369
					true	(K)EAEETKEAEETDAAHDEL(-)	0.95	71.12	37.53	2		1009.2	2016.38	2	0.5369	266.1	408	425
					true	(K)LLSDDVDQTK(F)	0.95	50.32	38.9	2		1133.36	1132.36	1	-0.2057	-181.5	115	124
Symbols: GRF3, RCI1 | GRF3 (GENERAL REGULATORY FACTOR 3); ATP binding / protein binding / protein phosphorylated amino acid binding | chr5:15410277-15411285 FORWARD	AT5G38480.1	29 kDa	4.75	11	true	(K)GNEDHVAIIK(D)	0.95	38.98	38.19	2		548.698	1095.38	2	0.8075	736.5	76	85
					true	(K)EAAESTLVAYK(S)	0.95	40.83	38.25	2		592.206	1182.4	2	1.798	1519	145	155
					true	(R)KEAAESTLVAYK(S)	0.95	63.54	38.32	2		655.59	1309.16	2	0.4723	360.5	144	155
					true	(K)SASDIATAELAPTHPIR(L)	0.95	76.85	37.86	2		875.652	1749.29	2	0.383	218.8	156	172
Symbols:|protein phosphatase 2C family protein / PP2C family protein | chr3:593601-595457 REVERSE	AT3G02750.1	54 kDa	5.04	1	true	(R)VNTLLNLPR(F)	0.95	54.16	37.92	2		520.81	1039.6	2	0.985	946.5	479	487
					true	(K)QGQYLVVGNVGDSR(A)	0.95	75.4	38.35	2		746.638	1491.26	2	0.5118	343	225	238
Symbols:|cinnamyl-alcohol dehydrogenase, putative (CAD) | chr5:6556493-6558123 FORWARD	AT5G19440.1	36 kDa	6.66	14	true	(R)VVHHSEIVNILR(E)	0.95	40.52	38.56	2		473.204	1416.59	3	1.783	1258	257	268
					true	(R)SLGIDYIPLK(V)	0.95	63.66	39.03	2		559.788	1117.56	2	-0.07871	-70.37	299	308
					true	(K)GTLNVLNScAK(A)	0.95	49.46	38.91	2	Carbamidomethyl (+57)	589.122	1176.23	2	0.6317	536.6	108	118
					true	(K)DPQAELIDPAVK(G)	0.95	53.51	38.25	2		648.282	1294.55	2	-0.1283	-99.05	96	107
					true	(R)ELYPNLPLPER(C)	0.95	42.56	38.25	2		670.771	1339.53	2	-0.1869	-139.4	269	279
					true	(R)VVHHSEIVNILR(E)	0.95	55.56	38.5	2		708.692	1415.37	2	0.5644	398.5	257	268
					true	(R)cVDENPYVPTYQVSK(D)	0.95	38.06	37.67	2	Carbamidomethyl (+57)	900.633	1799.25	2	1.426	792.3	280	294
					true	(K)DVANAHIQAFEVPSANGR(Y)	0.95	61.78	37.74	2		949.264	1896.51	2	1.583	834.4	233	250
Symbols: ATRABG3F, ATRAB7B, RAB71, RABG3F, RAB7B | ATRAB7B (ARABIDOPSIS RAB GTPASE HOMOLOG G3F); GTP binding | chr3:6484266-6486005 FORWARD	AT3G18820.1	23 kDa	4.98	15	true	(K)ATIGADFLTK(E)	0.95	43.68	38.68	2		518.83	1035.64	2	0.08357	80.62	39	48
					true	(K)VIILGDSGVGK(T)	0.95	39.27	38.59	2		529.296	1056.58	2	-0.04131	-39.06	11	21
					true	(R)FQSLGVAFYR(G)	0.95	55.21	38.77	2		594.604	1187.19	2	0.5782	486.6	70	79
					true	(R)GADccVLVYDVNSmK(S)	0.95	52.12	38.02	2	Carbamidomethyl (+57), Carbamidomethyl (+57), Oxidation (+16)	873.786	1745.56	2	-0.1866	-106.8	80	94
					true	(K)GNIPYFETSAK(V)	0.95	46.64	38.01	2		1226.59	1225.58	1	-0.01325	-10.8	150	160
Symbols: RNS1, ATRNS1 | RNS1 (RIBONUCLEASE 1); endoribonuclease/ ribonuclease | chr2:873714-874667 FORWARD	AT2G02990.1	25 kDa	5.08	11	true	(K)TNLLGALTK(A)	0.95	54.05	39.41	2		466.248	930.481	2	0.9259	994	147	155
					true	(K)SYSLESIR(D)	0.95	46.35	37.88	2		477.98	953.944	2	0.4619	483.7	164	171
					true	(K)cGAEIEFPSF(-)	0.95	43.48	38.28	2	Carbamidomethyl (+57)	578.689	1155.36	2	-0.1289	-111.5	221	230
					true	(K)SYSLESIRDSIK(E)	0.95	50.46	38.14	2		699.619	1397.22	2	0.503	359.7	164	175
					true	(R)SGSGLIEcPVFPHGK(C)	0.95	53.08	38.1	2	Carbamidomethyl (+57)	793.401	1584.79	2	1.009	636.2	206	220
					true	(R)SGSGLIEcPVFPHGK(C)	0.95	42.81	38.24	2	Carbamidomethyl (+57)	793.472	1584.93	2	1.151	725.8	206	220
					true	(K)ESIGFTPWVEcNR(D)	0.95	62.78	38.03	2	Carbamidomethyl (+57)	797.9	1593.78	2	0.0592	37.12	176	188
					true	(K)ESIGFTPWVEcNR(D)	0.95	75.91	37.98	2	Carbamidomethyl (+57)	798.17	1594.32	2	0.5992	375.6	176	188
Symbols: FUS5, CSN7, COP15, ATCSN7 | FUS5 (FUSCA 5); MAP kinase kinase | chr1:387479-389568 REVERSE	AT1G02090.1	29 kDa	5.5	10	true	(R)cFEVPFAAGR(D)	0.95	49.65	38.19	2	Carbamidomethyl (+57)	577.618	1153.22	2	0.6812	590.2	151	160
					true	(K)QAEIIDQLVK(R)	0.95	59.94	38.72	2		579.475	1156.93	2	1.284	1109	7	16
					true	(K)EAEEGVEEVKK(S)	0.95	59.27	38.86	2		624.008	1246	2	0.3907	313.3	208	218
					true	(R)LFAHGTWGDYK(C)	0.95	40.36	38.26	2		648.041	1294.07	2	0.4515	348.6	68	78
					true	(K)QLTVLTLAESNK(V)	0.95	75.38	38.58	2		658.814	1315.61	2	-0.122	-92.67	97	108
Symbols: GRF5, GF14 UPSILON | GRF5 (GENERAL REGULATORY FACTOR 5); ATP binding / protein binding / protein phosphorylated amino acid binding | chr5:5244008-5245402 REVERSE	AT5G16050.1	30 kDa	4.73	11	true	(R)GNSDHVSIIK(D)	0.95	38.71	38.41	2		535.993	1069.97	2	1.413	1320	79	88
					true	(K)EVQKVDEQAQPPPSQ(-)	0.95	46.99	37.97	2		840.647	1679.28	2	0.4624	275.2	254	268
					true	(K)SAQDIALADLAPTHPIR(L)	0.95	67.11	37.97	2		895.307	1788.6	2	0.6446	360.2	159	175
Symbols:|thiol methyltransferase, putative | chr2:18196091-18197664 REVERSE	AT2G43940.1	25 kDa	5.66	7	true	(R)HVVGLDISK(T)	0.95	45.53	37.98	2		484.364	966.712	2	0.1617	167.1	83	91
					true	(K)KFSTLPNAK(Y)	0.95	53.87	39.22	2		503.603	1005.19	2	0.6241	620.2	100	108
					true	(R)LMSENSSGGWEK(S)	0.95	67.75	38.17	2		662.778	1323.54	2	-0.03592	-27.12	20	31
					true	(R)LmSENSSGGWEK(S)	0.95	74.83	38.26	2	Oxidation (+16)	670.798	1339.58	2	0.009369	6.989	20	31
					true	(R)DLFHRLmSENSSGGWEK(S)	0.95	51.09	37.48	2	Oxidation (+16)	670.798	2009.37	3	1.461	726.7	15	31
					true	(R)SGGPPYEVSVSEYEK(V)	0.95	87.04	37.95	2		814.314	1626.61	2	-0.1295	-79.57	171	185
					true	(R)SGGPPYEVSVSEYEK(V)	0.95	78	37.95	2		814.89	1627.76	2	1.023	628.3	171	185
					true	(R)SGGPPYEVSVSEYEK(V)	0.95	84.25	38.03	2		815.154	1628.29	2	1.55	951.5	171	185
					true	(R)ALVPGcGTGYDVVAmASPDR(H)	0.95	72.51	37.5	2	Carbamidomethyl (+57), Oxidation (+16)	1026.64	2051.27	2	0.328	159.8	63	82
					true	(R)ALVPGcGTGYDVVAmASPDR(H)	0.95	71.02	37.37	2	Carbamidomethyl (+57), Oxidation (+16)	1027.41	2052.81	2	1.866	908.6	63	82
Symbols:|calnexin, putative | chr5:2317300-2319458 FORWARD	AT5G07340.1	60 kDa	4.74	1	true	(R)ILVDGEEK(K)	0.95	45.29	39.4	2		451.906	901.796	2	0.3198	354.2	197	204
					true	(K)cGATNKVHFILK(H)	0.95	46.2	38.29	2	Carbamidomethyl (+57)	463.417	1387.23	3	0.4833	348.2	145	156
					true	(K)QKAEDEAAGEADGLK(S)	0.95	44.98	38.28	2		511.505	1531.49	3	0.7752	505.8	414	428
					true	(K)KVFDLLYK(V)	0.95	49.45	37.94	2		513.323	1024.63	2	0.03378	32.94	433	440
					true	(K)KVFDLLYK(V)	0.95	39.22	38.04	2		513.524	1025.03	2	0.4358	424.7	433	440
					true	(R)ILVDGEEKK(K)	0.95	50.27	39.19	2		516.125	1030.23	2	0.6628	642.7	197	205
					true	(K)SEGHDDYGLLVSEK(A)	0.95	44.51	38.32	2		517.096	1548.26	3	0.5541	357.7	60	73
					true	(K)GKWSSPLIDNPAYK(G)	0.95	48.65	38.28	2		526.219	1575.63	3	0.8242	522.8	330	343
					true	(K)DEKVAETYR(Q)	0.95	41.78	38.25	2		556.018	1110.02	2	0.4853	436.8	391	399
					true	(K)SGEFVEHHLK(F)	0.95	47.63	38.25	2		591.979	1181.94	2	0.3587	303.2	162	171
					true	(K)cEAAPGcGEWK(R)	0.95	45.89	38.56	2	Carbamidomethyl (+57), Carbamidomethyl (+57)	632.915	1263.81	2	0.3134	247.8	309	319
					true	(K)AEDEAAGEADGLK(S)	0.95	75.37	38.61	2		638.525	1275.03	2	0.472	369.9	416	428
					true	(K)HEKSEGHDDYGLLVSEK(A)	0.95	61.24	37.57	2		648.667	1942.98	3	1.071	550.7	57	73
					true	(K)QKAEDEAAGEADGLKSYQK(K)	0.95	44.56	37.28	2		680.519	2038.53	3	1.568	769	414	432
					true	(K)QKAEDEAAGEADGLKSYQK(K)	0.95	40.6	37.28	2		680.529	2038.56	3	1.597	783.1	414	432
					true	(K)cGATNKVHFILK(H)	0.95	52.4	38.29	2	Carbamidomethyl (+57)	694.64	1387.26	2	0.5203	374.8	145	156
					true	(K)WSSPLIDNPAYK(G)	0.95	73.22	38.4	2		696.057	1390.1	2	0.4049	291.1	332	343
					true	(R)FQEGLEcGGAYLK(Y)	0.95	93.38	38.12	2	Carbamidomethyl (+57)	736.517	1471.02	2	0.3363	228.5	104	116
					true	(R)FQEGLEcGGAYLK(Y)	0.95	91.54	38.12	2	Carbamidomethyl (+57)	736.594	1471.17	2	0.4901	332.9	104	116
					true	(R)FQEGLEcGGAYLK(Y)	0.95	86.72	38.22	2	Carbamidomethyl (+57)	736.914	1471.81	2	1.13	767.3	104	116
					true	(K)QKAEDEAAGEADGLK(S)	0.95	69.17	38.28	2		766.618	1531.22	2	0.5044	329.2	414	428
					true	(K)QKAEDEAAGEADGLK(S)	0.95	63.44	38.28	2		766.722	1531.43	2	0.7114	464.2	414	428
					true	(K)SEGHDDYGLLVSEK(A)	0.95	62.41	38.31	2		774.869	1547.72	2	0.01229	7.935	60	73
					true	(K)SEGHDDYGLLVSEK(A)	0.95	63.28	38.32	2		775.067	1548.12	2	0.4073	262.9	60	73
					true	(K)SEGHDDYGLLVSEK(A)	0.95	70.02	38.32	2		775.179	1548.34	2	0.6313	407.5	60	73
					true	(K)GKWSSPLIDNPAYK(G)	0.95	57.11	38.28	2		788.494	1574.97	2	0.1624	103	330	343
					true	(K)GKWSSPLIDNPAYK(G)	0.95	71.82	38.33	2		789.007	1576	2	1.188	753.6	330	343
					true	(K)AEDEAAGEADGLKSYQK(K)	0.95	83.37	37.79	2		891.636	1781.26	2	0.4451	249.7	416	432
					true	(K)EKQKAEDEAAGEADGLK(S)	0.95	43.74	38.01	2		895.682	1789.35	2	1.494	834.3	412	428
					true	(R)ILVDGEEK(K)	0.95	41	39.23	2		902.341	901.334	1	-0.1421	-157.5	197	204
					true	(K)HEKSEGHDDYGLLVSEK(A)	0.95	105.25	37.63	2		971.822	1941.63	2	-0.2782	-143.2	57	73
					true	(K)TIPDPEDKKPEDWDER(A)	0.95	51.86	37.39	2		985.249	1968.48	2	-0.4251	-215.9	224	239
					true	(K)QKAEDEAAGEADGLKSYQK(K)	0.95	93.73	37.36	2		1019.75	2037.48	2	0.5161	253.2	414	432
					true	(R)FQEGLEcGGAYLK(Y)	0.95	49.53	38.06	2	Carbamidomethyl (+57)	1471.39	1470.39	1	-0.2958	-201	104	116
					true	(R)FQEGLEcGGAYLK(Y)	0.95	54.75	38.12	2	Carbamidomethyl (+57)	1472.52	1471.52	1	0.8352	567.2	104	116
					true	(K)SEGHDDYGLLVSEK(A)	0.95	61.61	38.3	2		1548.67	1547.66	1	-0.04684	-30.24	60	73
Symbols: FIP1 | FIP1 (FH INTERACTING PROTEIN 1) | chr1:9850395-9852300 REVERSE	AT1G28200.1	28 kDa	6.16	2	true	(K)AAAHSSDYAPYPK(L)	0.95	44.8	38.49	2		460.078	1377.21	3	0.5746	416.9	25	37
					true	(K)VVLPANQLK(A)	0.95	40.55	38.15	2		491.249	980.482	2	-0.1203	-122.6	201	209
					true	(K)KAEDLAGNFWQHLK(T)	0.95	63.65	38.06	2		553.412	1657.21	3	1.37	826.5	98	111
					true	(K)TGPSVADAAVSR(I)	0.95	68.73	38.89	2		565.971	1129.93	2	0.3539	312.9	112	123
					true	(K)SLQEAVQSHGP(-)	0.95	85.1	38.35	2		576.762	1151.51	2	-0.04931	-42.78	249	259
					true	(K)SLQEAVQSHGP(-)	0.95	79.82	38.2	2		577.03	1152.04	2	0.4877	423	249	259
					true	(K)SLQEAVQSHGP(-)	0.95	76.53	38.2	2		577.084	1152.15	2	0.5957	516.6	249	259
					true	(R)ISSTPAAASEPSK(A)	0.95	71.48	38.77	2		623.492	1244.97	2	0.3438	275.9	12	24
					true	(R)ISSTPAAASEPSK(A)	0.95	68.95	38.77	2		623.503	1244.99	2	0.3648	292.8	12	24
					true	(K)QTFDcLPDEK(L)	0.95	49.1	38.25	2	Carbamidomethyl (+57)	626.933	1251.85	2	0.3054	243.8	142	151
					true	(R)NTMDSVKDTLGK(W)	0.95	62.49	38.53	2		654.797	1307.58	2	-0.06171	-47.16	76	87
					true	(R)NTmDSVKDTLGK(W)	0.95	64.59	38.18	2	Oxidation (+16)	662.619	1323.22	2	-0.4114	-310.7	76	87
					true	(K)LAFSSDNPLSYK(E)	0.95	74.4	38.24	2		671.312	1340.61	2	-0.05342	-39.82	178	189
					true	(K)LAFSSDNPLSYK(E)	0.95	58.84	38.33	2		671.545	1341.07	2	0.4126	307.4	178	189
					true	(K)AAAHSSDYAPYPK(L)	0.95	68.05	38.49	2		689.334	1376.65	2	0.01578	11.46	25	37
					true	(K)AAAHSSDYAPYPK(L)	0.95	63.31	38.43	2		689.994	1377.97	2	1.336	968.7	25	37
					true	(K)EGEQTLWSYYK(V)	0.95	45.25	38.46	2		702.584	1403.15	2	0.5123	364.8	190	200
					true	(K)EGEQTLWSYYK(V)	0.95	42.07	38.43	2		702.994	1403.97	2	1.332	948.3	190	200
					true	(K)KAEDLAGNFWQHLK(T)	0.95	73.23	38.06	2		829.744	1657.47	2	1.63	982.6	98	111
					true	(K)TGPSVADAAVSR(I)	0.95	48.2	38.77	2		1130.48	1129.47	1	-0.09905	-87.62	112	123
					true	(K)SLQEAVQSHGP(-)	0.95	63.14	38.33	2		1152.31	1151.3	1	-0.2554	-221.7	249	259
					true	(K)SLQEAVQSHGP(-)	0.95	63.54	38.33	2		1152.39	1151.38	1	-0.1764	-153.1	249	259
					true	(R)ISSTPAAASEPSK(A)	0.95	47.18	38.64	2		1245.56	1244.55	1	-0.07415	-59.53	12	24
					true	(K)LAFSSDNPLSYK(E)	0.95	64.21	38.33	2		1342.54	1341.53	1	0.8715	649.1	178	189
					true	(K)AAAHSSDYAPYPK(L)	0.95	48.74	38.49	2		1377.52	1376.51	1	-0.1253	-90.99	25	37
Symbols: GRF2, 14-3-3OMEGA, GF14 OMEGA | GRF2 (GENERAL REGULATORY FACTOR 2); protein binding / protein phosphorylated amino acid binding | chr1:29461883-29463052 FORWARD	AT1G78300.1	29 kDa	4.71	10	true	(R)GNDDHVTAIR(E)	0.95	58.5	38.15	2		550.01	1098	2	1.478	1344	77	86
					true	(K)DAAEHTLAAYK(S)	0.95	49.89	38.84	2		596.075	1190.13	2	1.557	1307	146	156
					true	(K)SAQDIANAELAPTHPIR(L)	0.95	48.44	37.84	2		602.191	1803.55	3	0.6211	344.2	157	173
					true	(K)DSTLImQLLR(D)	0.95	58.17	38.86	2	Oxidation (+16)	603.496	1204.98	2	0.3281	272	219	228
					true	(R)KDAAEHTLAAYK(S)	0.95	77.92	38.71	2		659.663	1317.31	2	0.6383	484.2	145	156
					true	(R)IISSIEQKEESR(G)	0.95	57.33	38.54	2		709.8	1417.58	2	-0.1565	-110.3	65	76
					true	(K)SAQDIANAELAPTHPIR(L)	0.95	80.64	37.84	2		902.657	1803.3	2	0.3702	205.2	157	173
Symbols: AT-P4H-2 | AT-P4H-2 (A. THALIANA P4H ISOFORM 2); oxidoreductase, acting on paired donors, with incorporation or reduction of molecular oxygen, 2-oxoglutarate as one donor, and incorporation of one atom each of oxygen into both donors / procollagen-proline 4-dioxygen | chr3:1907744-1909675 FORWARD	AT3G06300.1	33 kDa	5.93	3	true	(R)TSSGTFISK(G)	0.95	39.65	38.25	2		464.456	926.897	2	0.4257	458.8	90	98
					true	(R)SLSENKDDLSDcAKK(G)	0.95	68.63	37.87	2	Carbamidomethyl (+57)	570.833	1709.48	3	0.6825	399	184	198
					true	(R)RSLSENKDDLSDcAK(K)	0.95	60.49	37.69	2	Carbamidomethyl (+57)	580.095	1737.26	3	0.4606	265	183	197
					true	(K)ENGEDLQVLR(Y)	0.95	45.79	38.91	2		587.612	1173.21	2	1.624	1383	120	129
					true	(K)GKDPIVSGIEDK(L)	0.95	59.7	38.61	2		629.616	1257.22	2	0.5553	441.3	99	110
					true	(K)GGETVFPDAQEFSR(R)	0.95	56.44	38.18	2		770.36	1538.7	2	0.004565	2.965	169	182
					true	(K)GGETVFPDAQEFSR(R)	0.95	62.42	38.17	2		770.536	1539.06	2	0.3556	230.9	169	182
					true	(R)SLSENKDDLSDcAK(K)	0.95	90.83	37.98	2	Carbamidomethyl (+57)	791.511	1581.01	2	0.3078	194.6	184	197
					true	(R)RSLSENKDDLSDcAK(K)	0.95	77.06	37.75	2	Carbamidomethyl (+57)	869.293	1736.57	2	-0.2303	-132.5	183	197
					true	(R)RSLSENKDDLSDcAK(K)	0.95	67.03	37.68	2	Carbamidomethyl (+57)	870.327	1738.64	2	1.838	1056	183	197
					true	(R)SAVADNDNGESQVSDVR(T)	0.95	91.23	38.09	2		882.134	1762.25	2	0.4763	270.1	73	89
					true	(R)SAVADNDNGESQVSDVR(T)	0.95	50.95	38.07	2		882.436	1762.86	2	1.079	611.9	73	89
					true	(R)SAVADNDNGESQVSDVR(T)	0.95	74.01	38.01	2		882.704	1763.39	2	1.615	915.5	73	89
					true	(K)WIHVDSFDK(I)	0.95	48.39	38.88	2		1146.47	1145.46	1	-0.08995	-78.45	243	251
					true	(K)ENGEDLQVLR(Y)	0.95	41.47	38.5	2		1172.53	1171.53	1	-0.05674	-48.4	120	129
					true	(R)SLSENKDDLSDcAK(K)	0.95	44.45	38.06	2	Carbamidomethyl (+57)	1581.74	1580.73	1	0.03069	19.4	184	197
Symbols: ADH1, ADH, ATADH, ATADH1 | ADH1 (ALCOHOL DEHYDROGENASE 1); alcohol dehydrogenase | chr1:28975509-28977216 FORWARD	AT1G77120.1	41 kDa	5.83	13	true	(K)TDIPGVVEK(Y)	0.95	45.42	38.85	2		479.36	956.704	2	0.1856	193.8	329	337
					true	(R)GGMIHDGESR(F)	0.95	61.98	38.93	2		530.072	1058.13	2	0.6676	630.3	123	132
					true	(K)GTFFGNYKPK(T)	0.95	44.81	38.89	2		580.188	1158.36	2	0.7738	667.4	319	328
					true	(R)HcHSEESNMcDLLR(I)	0.95	84.55	37.93	2	Carbamidomethyl (+57), Carbamidomethyl (+57)	596.946	1787.82	3	1.097	613.4	104	117
					true	(R)HcHSEESNmcDLLR(I)	0.95	61.07	37.84	2	Carbamidomethyl (+57), Oxidation (+16), Carbamidomethyl (+57)	602.096	1803.26	3	0.5512	305.5	104	117
					true	(K)THPMNFLNER(T)	0.95	51.85	38.71	2		630.108	1258.2	2	0.6084	483.1	306	315
					true	(K)EFGVTEcVNPK(D)	0.95	44.06	38.36	2	Carbamidomethyl (+57)	640.597	1279.18	2	0.5863	458	237	247
					true	(K)FITHTVPFSEINK(A)	0.95	56.01	38.28	2		767.203	1532.39	2	0.5861	382.2	348	360
Symbols: VDAC2, ATVDAC2 | VDAC2 (VOLTAGE DEPENDENT ANION CHANNEL 2); voltage-gated anion channel | chr5:26935223-26937123 FORWARD	AT5G67500.1	30 kDa	8.88	9	true	(K)KGGVHAADVATQYK(Y)	0.95	45.93	38.42	2		482.476	1444.41	3	0.6584	455.5	48	61
					true	(K)KGGVHAADVATQYK(Y)	0.95	52.28	38.42	2		482.54	1444.6	3	0.8495	587.7	48	61
					true	(R)TAAVGEVYR(K)	0.95	56.83	38.55	2		483.612	965.208	2	0.7099	734.7	196	204
					true	(K)GPGLFTDIGK(K)	0.95	48.07	39.37	2		502.863	1003.71	2	0.1765	175.6	4	13
					true	(R)TAAVGEVYRK(F)	0.95	59.01	38.82	2		547.284	1092.55	2	-0.04112	-37.6	196	205
					true	(K)YKNALFDVK(I)	0.95	61.48	37.97	2		549.247	1096.48	2	-0.1131	-103.1	62	70
					true	(K)GGVHAADVATQYK(Y)	0.95	58.67	38.66	2		658.963	1315.91	2	0.2585	196.3	49	61
					true	(K)GGVHAADVATQYK(Y)	0.95	63.91	38.66	2		659.12	1316.22	2	0.5715	433.9	49	61
					true	(K)ASYLHHFDEFK(R)	0.95	52.94	38.17	2		698.044	1394.07	2	1.426	1022	184	194
					true	(K)KGGVHAADVATQYK(Y)	0.95	69.69	38.42	2		723.179	1444.34	2	0.5947	411.5	48	61
					true	(K)KGGVHAADVATQYK(Y)	0.95	67.06	38.49	2		723.634	1445.25	2	1.505	1040	48	61
					true	(R)TAAVGEVYR(K)	0.95	55.66	38.87	2		965.452	964.444	1	-0.05404	-55.98	196	204
Symbols: VDAC1, ATVDAC1 | VDAC1 (VOLTAGE DEPENDENT ANION CHANNEL 1); voltage-gated anion channel | chr3:85754-87612 FORWARD	AT3G01280.1	29 kDa	8.77	4	true	(M)VKGPGLYTEIGKK(A)	0.95	38.56	38.48	2		464.255	1389.74	3	0.9386	674.9	2	14
					true	(K)KGDLLLGDVAFQSR(R)	0.95	41.52	38.34	2		507.19	1518.55	3	0.7274	478.7	48	61
					true	(K)GPGLYTEIGK(K)	0.95	67.9	39.08	2		517.824	1033.63	2	0.08818	85.23	4	13
					true	(K)GPGLYTEIGK(K)	0.95	63.49	39.07	2		518.046	1034.08	2	0.5322	514.1	4	13
					true	(K)GPGLYTEIGKK(A)	0.95	52.06	38.89	2		581.925	1161.83	2	0.194	166.8	4	14
					true	(K)GPGLYTEIGKK(A)	0.95	50.87	38.89	2		582.059	1162.1	2	0.4622	397.4	4	14
					true	(M)VKGPGLYTEIGK(K)	0.95	50.3	38.75	2		631.049	1260.08	2	-0.6254	-495.9	2	13
					true	(M)VKGPGLYTEIGK(K)	0.95	45.52	38.76	2		631.396	1260.78	2	0.06758	53.56	2	13
					true	(M)VKGPGLYTEIGK(K)	0.95	72.12	38.76	2		631.422	1260.83	2	0.1196	94.77	2	13
					true	(M)VKGPGLYTEIGK(K)	0.95	64.69	38.76	2		631.603	1261.19	2	0.4828	382.5	2	13
					true	(M)VKGPGLYTEIGK(K)	0.95	55.2	38.68	2		632.116	1262.22	2	1.508	1194	2	13
					true	(K)SFFTISGEVDTK(S)	0.95	70.31	38.64	2		666.434	1330.85	2	1.207	906.6	249	260
					true	(K)DSTITVGTQHSLDPLTSVK(A)	0.95	39.32	37.45	2		667.482	1999.42	3	1.397	698.2	210	228
					true	(M)VKGPGLYTEIGKK(A)	0.95	47.19	38.38	2		695.449	1388.88	2	0.07878	56.68	2	14
					true	(M)VKGPGLYTEIGKK(A)	0.95	48.75	38.38	2		695.745	1389.47	2	0.6706	482.3	2	14
					true	(K)GDLLLGDVAFQSR(R)	0.95	79.87	38.38	2		695.764	1389.51	2	-0.2136	-153.6	49	61
					true	(M)VKGPGLYTEIGKK(A)	0.95	49.14	38.38	2		695.811	1389.61	2	0.8028	577.3	2	14
					true	(R)DLLYKDHNSDQK(F)	0.95	60.64	38.47	2		738.683	1475.35	2	0.6454	437.2	17	28
					true	(K)KGDLLLGDVAFQSR(R)	0.95	88.06	38.44	2		759.905	1517.79	2	-0.02662	-17.53	48	61
					true	(K)KGDLLLGDVAFQSR(R)	0.95	104.03	38.34	2		760.242	1518.47	2	0.6482	426.6	48	61
					true	(R)SIFSFKVPDQNSGK(V)	0.95	62.71	38.04	2		777.662	1553.31	2	0.5202	334.7	92	105
					true	(K)DSTITVGTQHSLDPLTSVK(A)	0.95	73.72	37.46	2		1000.58	1999.14	2	1.11	555.1	210	228
					true	(M)VKGPGLYTEIGK(K)	0.95	49.28	38.86	2		1261.65	1260.64	1	-0.06634	-52.58	2	13
					true	(M)VKGPGLYTEIGKK(A)	0.95	47.85	38.31	2		1389.51	1388.5	1	-0.3043	-219	2	14
Symbols: SS2 | SS2 (STRICTOSIDINE SYNTHASE 2); strictosidine synthase | chr1:27835289-27837277 REVERSE	AT1G74020.1	35 kDa	5.6	13	true	(K)GFYTGVSGGK(I)	0.95	57.98	39.09	2		487.033	972.05	2	0.5783	594.3	50	59
					true	(K)IIVPTNPSAVK(V)	0.95	51.99	38.15	2		569.942	1137.87	2	0.192	168.6	270	280
					true	(K)VNSNGEVLQTIPLKDK(F)	0.95	37.88	37.8	2		586.124	1755.35	3	1.392	792.5	281	296
					true	(K)VNSNGEVLQTIPLKDK(F)	0.95	58.62	37.8	2		586.177	1755.51	3	1.549	881.9	281	296
					true	(K)ITDSVDGKPFK(F)	0.95	80.99	38.69	2		603.852	1205.69	2	0.05937	49.2	133	143
					true	(K)ITDSVDGKPFK(F)	0.95	63.25	38.68	2		604.122	1206.23	2	0.5992	496.3	133	143
					true	(K)ITDSVDGKPFK(F)	0.95	60.52	38.68	2		604.122	1206.23	2	0.5992	496.3	133	143
					true	(R)SGPEAFAFDSTGK(G)	0.95	65.78	38.29	2		657.356	1312.7	2	0.1032	78.53	37	49
					true	(R)SGPEAFAFDSTGK(G)	0.95	66.32	38.41	2		657.449	1312.88	2	0.2892	220.1	37	49
					true	(R)SGPEAFAFDSTGK(G)	0.95	48.41	38.41	2		657.793	1313.57	2	0.9762	742.6	37	49
					true	(R)cGRPAGIAFNEK(T)	0.95	40.1	38.71	2	Carbamidomethyl (+57)	660.591	1319.17	2	0.5203	394.1	96	107
					true	(R)cGRPAGIAFNEK(T)	0.95	44.61	38.71	2	Carbamidomethyl (+57)	660.615	1319.21	2	0.5683	430.5	96	107
					true	(K)AGSSEDFTNSVSNPDNIKR(I)	0.95	76.18	37.28	2		680.442	2038.3	3	1.362	667.8	236	254
					true	(K)AGSSEDFTNSVSNPDNIKR(I)	0.95	46.23	37.28	2		680.587	2038.74	3	1.799	881.9	236	254
					true	(K)AGSSEDFTNSVSNPDNIKR(I)	0.95	84.12	37.28	2		680.639	2038.89	3	1.953	957.3	236	254
					true	(K)VNSNGEVLQTIPLK(D)	0.95	61.17	38.02	2		756.689	1511.36	2	0.5272	348.6	281	294
					true	(K)VNSNGEVLQTIPLK(D)	0.95	68.76	37.98	2		756.851	1511.69	2	0.851	562.6	281	294
					true	(K)VNSNGEVLQTIPLK(D)	0.95	70.43	38	2		757.171	1512.33	2	1.491	985.4	281	294
					true	(R)IGSTGNFWVASVVNK(I)	0.95	116.81	38.18	2		790.662	1579.31	2	1.487	941.3	255	269
					true	(K)VNSNGEVLQTIPLKDK(F)	0.95	77.4	37.85	2		878.176	1754.34	2	0.3782	215.4	281	296
					true	(K)VNSNGEVLQTIPLKDK(F)	0.95	67.01	37.8	2		878.637	1755.26	2	1.3	740.3	281	296
					true	(K)VNSNGEVLQTIPLKDK(F)	0.95	105.84	37.8	2		878.755	1755.49	2	1.536	874.6	281	296
					true	(K)AGSSEDFTNSVSNPDNIK(R)	0.95	81.52	37.77	2		941.402	1880.79	2	-0.05102	-27.11	236	253
					true	(K)AGSSEDFTNSVSNPDNIK(R)	0.95	78.42	37.75	2		941.773	1881.53	2	0.691	367	236	253
					true	(K)AGSSEDFTNSVSNPDNIK(R)	0.95	66.99	37.75	2		941.854	1881.69	2	0.8528	453	236	253
					true	(K)AGSSEDFTNSVSNPDNIK(R)	0.95	56.63	37.71	2		942.082	1882.15	2	1.31	695.6	236	253
					true	(K)AGSSEDFTNSVSNPDNIK(R)	0.95	41.06	37.71	2		942.393	1882.77	2	1.932	1025	236	253
					true	(K)GFYTGVSGGK(I)	0.95	44.99	38.71	2		972.418	971.41	1	-0.06164	-63.39	50	59
					true	(K)AGSSEDFTNSVSNPDNIKR(I)	0.95	93.61	37.36	2		1019.91	2037.8	2	0.8575	420.6	236	254
					true	(K)ITDSVDGKPFK(F)	0.95	44.81	38.68	2		1207.45	1206.45	1	0.8162	676	133	143
					true	(R)SGPEAFAFDSTGK(G)	0.95	54.02	38.31	2		1313.6	1312.59	1	-0.005961	-4.538	37	49
Symbols:|RNA recognition motif (RRM)-containing protein | chr4:9862660-9864498 REVERSE	AT4G17720.1	34 kDa	5.85	13	true	(K)HQLTSTASAK(V)	0.95	40.7	38.54	2		522.204	1042.39	2	-0.1479	-141.8	137	146
					true	(K)VSNVSLGATDR(D)	0.95	43.56	38.88	2		560.507	1119	2	1.426	1273	8	18
					true	(R)KAEDVVSSMLAK(G)	0.95	69.62	38.49	2		639.608	1277.2	2	0.5311	415.5	107	118
Symbols: ATHSGBP, ATRAB11B, ATRABA1D | ATRABA1D (ARABIDOPSIS RAB GTPASE HOMOLOG A1D); GTP binding | chr4:10320156-10321339 REVERSE	AT4G18800.1	24 kDa	5.21	10	true	(K)IDVDVSAVK(K)	0.95	56.98	39.41	2		473.37	944.724	2	0.2057	217.5	199	207
					true	(K)VVLIGDSGVGK(S)	0.95	58.28	38.78	2		522.577	1043.14	2	0.5364	513.7	16	26
					true	(R)HSTFENVER(W)	0.95	60.24	38.97	2		559.942	1117.87	2	0.3537	316.1	98	106
					true	(R)HLVAVQTEDAK(S)	0.95	67.78	38.26	2		605.776	1209.54	2	-0.09882	-81.63	132	142
					true	(K)KAmEAGEDSGNVPSKGEK(I)	0.95	55.38	37.71	2	Oxidation (+16)	617.846	1850.52	3	1.663	898.2	181	198
					true	(R)ADDDYDYLFK(V)	0.95	47.59	38.56	2		632.864	1263.71	2	0.1829	144.6	6	15
					true	(R)ADDDYDYLFK(V)	0.95	73.37	38.57	2		633.109	1264.2	2	0.6721	531.2	6	15
					true	(K)AQIWDTAGQER(Y)	0.95	81.6	38.84	2		637.861	1273.71	2	0.1006	78.91	64	74
					true	(R)GAVGALLVYDVTR(H)	0.95	40.04	38.73	2		667.507	1333	2	0.2576	193.1	85	97
					true	(R)GAVGALLVYDVTR(H)	0.95	48.43	38.69	2		668.309	1334.6	2	1.862	1394	85	97
					true	(R)DHTDPNIVVmLVGNK(S)	0.95	53.18	37.89	2	Oxidation (+16)	834.625	1667.23	2	0.3986	238.9	113	127
Symbols:|O-methyltransferase family 3 protein | chr3:22957318-22958910 REVERSE	AT3G61990.1	32 kDa	5.23	8	true	(K)MVISLTPR(L)	0.95	40.2	39.37	2		459.119	916.222	2	0.7004	763.6	78	85
					true	(R)LVAcDKDANALEVAK(R)	0.95	54.14	38.13	2	Carbamidomethyl (+57)	540.277	1617.81	3	1.984	1225	158	172
					true	(K)DANALEVAKR(Y)	0.95	78.7	38.63	2		544.009	1086	2	0.4189	385.3	164	173
					true	(R)YYELAGVSHK(V)	0.95	53.19	38.37	2		583.763	1165.51	2	-0.06711	-57.53	174	183
					true	(R)LVAcDKDANALEVAKR(Y)	0.95	76.86	37.81	2	Carbamidomethyl (+57)	591.871	1772.59	3	0.6644	374.6	158	173
					true	(R)LYDYVLNNVR(E)	0.95	57.05	38.22	2		634.913	1267.81	2	0.1538	121.2	86	95
					true	(R)LVAcDKDANALEVAK(R)	0.95	64.58	38.08	2	Carbamidomethyl (+57)	809.14	1616.26	2	0.4397	271.9	158	172
					true	(R)VSISmVSIGDGmTIcR(K)	0.95	61.8	37.85	2	Oxidation (+16), Oxidation (+16), Carbamidomethyl (+57)	879.558	1757.1	2	0.2849	162	273	288
Symbols:|protein phosphatase 2C, putative / PP2C, putative | chr1:7874236-7875496 FORWARD	AT1G22280.1	31 kDa	6.67	4	true	(K)GRSDEGmIK(Y)	0.95	41.49	38.26	2	Oxidation (+16)	505.106	1008.2	2	0.7249	718.3	25	33
					true	(K)THLSSEPDIK(E)	0.95	39.3	38.17	2		564.073	1126.13	2	0.5629	499.4	207	216
					true	(K)EGEFWVDPR(R)	0.95	45.55	38.87	2		567.984	1133.95	2	0.4384	386.2	92	100
					true	(R)KLWIANVGDSR(A)	0.95	70.69	38.71	2		630.096	1258.18	2	0.4928	391.3	138	148
					true	(K)AYEKTDQAILSNSSDLGR(G)	0.95	55.62	37.38	2		657.299	1968.87	3	1.914	971.6	106	123
					true	(R)GGFVSNLPGDVPR(V)	0.95	62.31	38.62	2		658.477	1314.94	2	1.266	961.9	177	189
					true	(R)GGSTAVTAILINGR(K)	0.95	65.09	38.54	2		665.681	1329.35	2	0.6045	454.4	124	137
					true	(R)AVLSHGGAITQMSTDHEPR(T)	0.95	64.75	37.38	2		670.012	2007.01	3	1.049	522.6	149	167
					true	(R)AVLSHGGAITQmSTDHEPR(T)	0.95	56.86	37.31	2	Oxidation (+16)	675.202	2022.58	3	0.6227	307.7	149	167
					true	(K)VMTNEEAMEIAR(R)	0.95	57.25	38.29	2		697.26	1392.5	2	-0.1331	-95.53	237	248
					true	(R)ESKDDIScVVVR(F)	0.95	43.93	38.29	2	Carbamidomethyl (+57)	703.908	1405.8	2	0.1136	80.76	268	279
					true	(R)AVLSHGGAITQMSTDHEPR(T)	0.95	63.09	37.39	2		1004.48	2006.95	2	0.9813	488.7	149	167
					true	(R)AVLSHGGAITQmSTDHEPR(T)	0.95	75.98	37.31	2	Oxidation (+16)	1012.32	2022.63	2	0.6684	330.3	149	167
Symbols:|protein phosphatase 2C, putative / PP2C, putative | chr3:5138842-5140242 FORWARD	AT3G15260.1	32 kDa	5.51	10	true	(R)KSSDDISVVVVK(F)	0.95	65.74	38.61	2		638.536	1275.06	2	0.3484	273	276	287
					true	(K)VMSNQEAVDSIK(G)	0.95	74.88	38.71	2		660.597	1319.18	2	-0.4613	-349.4	245	256
					true	(K)VmSNQEAVDSIK(G)	0.95	64.76	38.47	2	Oxidation (+16)	669.045	1336.07	2	0.4398	328.9	245	256
					true	(K)AYYITDTTILDK(A)	0.95	66.06	38.55	2		709.565	1417.11	2	1.396	984.4	114	125
					true	(K)GGSTAVTAILINcQK(L)	0.95	47.35	38.28	2	Carbamidomethyl (+57)	766.764	1531.51	2	-0.2912	-190	132	146
