# Supplementary material for: The Ca2+-dependent protein kinase CPK3 is required for MAPK-independent salt-stress acclimation in Arabidopsis
Source: Plant J. 2010 Jun 15;63(3):484–98. doi: 10.1111/j.1365-313X.2010.04257.x (PMC2988408; doi:10.1111/j.1365-313X.2010.04257.x)
Supplement: Supplementary file 12 [file tpj0063-0484-SD12.xls]

## Sheet: Data
Contact Person	Locus Name		Gene Name	Reference	Gene function, process, location or interacting partner	Method Description
(Eva Huala)	(AT3g51860)	3	(AP1)	( various formats accepted, see examples)	(e.g. kinase,nucleus, development, At1g01010.1)	(eg: enzyme assay, mutant phenotype, transcript levels, yeast two-hybrid-assay)
Markus Teige	At4g23650	3	CPK3	Mehlmer et al. 2010 (submitted)	kinase	Enzyme assays	TRUE
	At4g23650	3	CPK3	Mehlmer et al. 2010 (submitted)	salt stress tolerance	germination assays on 1/4 Hoagland + 150 mM NaCl	TRUE
	At4g23650	3	CPK3	Mehlmer et al. 2010 (submitted)	N-myristoylation	in vitro translation with 3H-labelled myristic acid	TRUE
	At4g23650	3	CPK3	Mehlmer et al. 2010 (submitted)	membrane association	YFP-fusion proteins in infiltrated leaves and biochemical fractionation of endogenous protein	TRUE
							FALSE
							FALSE
		3					FALSE
		3					FALSE
		3					FALSE
		3					FALSE
		3					FALSE
		3					FALSE
		3					FALSE
		3					FALSE
		3					FALSE
		3					FALSE
		3					FALSE
		3					FALSE
		3					FALSE
		3					FALSE
		3					FALSE
		3					FALSE
		3					FALSE
		3					FALSE
		3					FALSE
		3					FALSE
		3					FALSE
		3					FALSE
		3					FALSE
		3					FALSE
		3					FALSE
		3					FALSE
		3					FALSE
		3					FALSE
		3					FALSE
		3					FALSE
		3					FALSE
		3					FALSE
		3					FALSE
		3					FALSE
		3					FALSE
		3					FALSE
		3					FALSE
		3					FALSE
		3					FALSE
		3					FALSE
		3					FALSE
		3					FALSE
		3					FALSE
		3					FALSE
		3					FALSE
		3					FALSE
		3					FALSE
		3					FALSE
		3					FALSE
		3					FALSE
		3					FALSE
		3					FALSE
		3					FALSE
		3					FALSE
		3					FALSE
		3					FALSE
		3					FALSE
		3					FALSE
		3					FALSE
		3					FALSE
		3					FALSE
		3					FALSE
		3					FALSE
		3					FALSE
		3					FALSE
		3					FALSE
		3					FALSE
		3					FALSE
		3					FALSE
		3					FALSE
		3					FALSE
		3					FALSE
		3					FALSE
		3					FALSE
		3					FALSE
		3					FALSE
		3					FALSE
		3					FALSE
		3					FALSE
		3					FALSE
		3					FALSE
		3					FALSE
		3					FALSE
		3					FALSE
		3					FALSE
		3					FALSE
		3					FALSE
		3					FALSE
		3					FALSE
		3					FALSE
		3					FALSE
		3					FALSE
		3					FALSE
		3					FALSE
		3					FALSE
		3					FALSE
		3					FALSE
		3					FALSE
		3					FALSE
		3					FALSE
		3					FALSE
		3					FALSE
		3					FALSE
		3					FALSE
		3					FALSE
		3					FALSE
		3					FALSE
		3					FALSE
		3					FALSE
		3					FALSE
		3					FALSE
		3					FALSE
		3					FALSE
		3					FALSE
		3					FALSE
		3					FALSE
		3					FALSE
		3					FALSE
		3					FALSE
		3					FALSE
		3					FALSE
		3					FALSE
		3					FALSE
		3					FALSE
		3					FALSE
		3					FALSE
		3					FALSE
		3					FALSE
		3					FALSE
		3					FALSE
		3					FALSE
		3					FALSE
		3					FALSE
		3					FALSE
		3					FALSE
		3					FALSE
		3					FALSE
		3					FALSE
		3					FALSE
		3					FALSE
		3					FALSE
		3					FALSE
		3					FALSE
		3					FALSE

## Sheet: Method Descriptions
'Traditional' genetic interactions (e.g.suppressors, synthetic lethals)
affinity chromatography
analysis of another gene's activity
analysis of another gene's expression
analysis of miRNA-sensitive vs. resistant gene constructs
Analysis of overexpression/ectopic expression phenotype
analysis of physiological response
analysis of visible trait
Anti-sense experiments
bioassay
biochemical/chemical analysis
Cell fractionation (for cellular component)
chromatin immunoprecipitation (ChIP)
co-fractionation
Co-immunoprecipitation
Co-purification
Correlation of expression with a physiological assay
Correlation of expression with expression of a heterologous gene
co-sedimentation
differential hybridization
double mutant analysis
electrophoretic mobility shift (EMSA)
Enzyme assays
epistatic interactions
expression library screening
expression of a reporter gene
far-Western analysis
fluorescence resonance energy transfer (FRET)
Functional complementation
Functional complementation in heterologous system
fusion protein pull-down assay
Immunofluorescence(for Cellular Component)
Immunogold labeling
immunolocalization
Immunolocalization of epitope-tagged protein
immunoprecipitation
Inference about one gene drawn from the phenotype of a mutation in a different gene
inferred from 2D-electrophoresis
in situ hybridization
in vitro assay
in vitro binding assay
in vitro cryoprotection assay
in vitro import assay
In vitro reconstitution(transcription)
in vitro reconstitution assay with recombinant protein
Ion/protein binding experiments
localization of GFP/YFP fusion protein
localization of GUS fusion protein
motility assay
mutant growth experiment with supplementation of substrates
Northwestern analysis
original experiments are traceable through an article
original experiments are traceable through a review
phenotype of allelic variants
Protein-DNA binding assay in combination with another protein(s)
protein expression in heterologous system
Protein levels (e.g. Western blots)
protein separation and direct sequencing
protein separation and fragment identification
quadruple mutant analysis
quantitative trait analysis
quintuple mutant analysis
Recognized domains
reviewed hydrophobicity analysis
RNAi experiments
RNA protection assay
Sos-recruitment assay
Southern blotting
Southwestern analysis
split-reporter assay
subtractive hybridization
targeting sequence prediction
Thin Layer Chromatography
traceable computational prediction
transcriptional activation assay
Transcript levels (e.g.microarray data)
Transcript levels (e.g. Northerns)
Transcript levels (e.g. RT-PCR)
transmembrane domain prediction
transport assay
triple mutant analysis
two-electrode voltage clamp technique
uptake assay in heterologous system
yeast one-hybrid assay
yeast two-hybrid assay
